# Supplementary material for: Identification of allelic relationship and translocation region among chromosomal translocation lines that leads to less-seed watermelon
Source: Hortic Res. 2024 Apr 22;11(5):uhae087. doi: 10.1093/hr/uhae087 (PMC11116901; doi:10.1093/hr/uhae087)
Supplement: Web_Material_uhae087 [file web_material_uhae087.zip]

Archive with 1 entries (1 files):
- New Supplementary Tables.xlsx
