# Supplementary material for: Identification of allelic relationship and translocation region among chromosomal translocation lines that leads to less-seed watermelon
Source: Hortic Res. 2024 Apr 22;11(5):uhae087. doi: 10.1093/hr/uhae087 (PMC11116901; doi:10.1093/hr/uhae087)
Supplement: Web_Material_uhae087 [file web_material_uhae087.zip › New Supplementary Tables.xlsx]

## Sheet: Supplementary Table S1
Table S1 Third generation genome sequencing and assembly results
Basic information	Raw HiFi reads		Final contigs						Assessment
Assembly ID	Read (bp)	Read length	All contigs (bp)	N50	N90	Longest	Shortest	Anchored (bp) %	BUSCO genome completeness %	Heterozygosity % (GenomeScope)	Merqury completeness %	Merqury QV
WT-a	15825049983	15549.5	373235469	30054374	15093739	38163669	21101	99.0111	99.0087	0.0345595	99.3705	65.0422
MT-a	15552131430	14321.7	372705233	32466747	21228377	38169028	34534	99.123	99.0706	0.0318328	99.2466	66.3579
WT-b	9067996650	14558.4	370877424	27993182	11180765	38181507	19847	99.7461	99.0706	0.0334575	99.3994	67.0248
MT-b	13600936929	11761.8	371423130	32056180	14614475	38142708	29075	99.6117	98.9467	0.043092	99.2816	67.5834
WT-c	9167019293	15025.6	371393693	29992218	10869830	38014196	33790	99.458	99.0087	0.0320034	99.3249	64.7106
MT-c	12200379140	13431.3	373476476	30620957	24019742	38401702	16582	98.9282	99.0706	0.0285863	99.3393	62.6309

## Sheet: Supplementary Table S2
Table S2 Specific PCR primers on both sides of translocation breakpoints
Break point	Primer	Sequence 5’-3’	Expected fragment size: WT (bp)	Expected fragment size: MT (bp)	Annealing temperature	Amplified chromosome recombinant type
Chr6/Chr610: 19789025	Chr6-F	GAAAGCTGTGGTTATCGGATGGTCG	2220	-	52℃	MT: Chr6
	Chr6-R	TTTAACATTTCAAATCTTCACATTTCCA
	Chr610-F	GAGTGAAGCCAGATGTCCAAGA	-	673	52℃	MT: Chr610
	Chr10-F	TATCGGAGGATGTTCGTTGGAG
Chr10/Chr106: 9191514	Chr10-F	TATCGGAGGATGTTCGTTGGAG	870	-	54℃	WT: Chr10
	Chr10-R	CCTTCTATAGTGACATGTGTCAGT
	Chr10-R	CCTTCTATAGTGACATGTGTCAGT	-	1098	54℃	MT: Chr106
	Chr106-F	GATATCCTATCCTTGGTTACCCGA
Chr1/Chr15: 35653742	Chr1-F	GGTCGTGGTGAAAAGTCATAGA	329	-	54℃	WT: Chr1
	Chr1-R	TTAAATCAGGGAGTGAAAGGGT
	Chr1-F	GGTCGTGGTGAAAAGTCATAGA	-	477	54℃	MT: Chr15
	Chr5-F	CGGTAACGGATGTCTTGACTTCT
Chr5/Chr51: 4269076	Chr5-F	CGGTAACGGATGTCTTGACTTCT	664	-	54℃	WT: Chr5
	Chr5-R	AGACAAGCATCCCTTGGTGTTA
	Chr5-R	AGACAAGCATCCCTTGGTGTTA	-	516	54℃	MT: Chr51
	Chr1-R	TTAAATCAGGGAGTGAAAGGGT
Chr4/Chr48: 24188581	Chr4-F	ATCACTACCAATAGACATTGGC	334	-	54℃	WT: Chr4
	Chr4-R	CCAGGGTCTAATTAAGTTTGAG
	Chr4-F	ATCACTACCAATAGACATTGGC	-	416	54℃	MT: Chr48
	Chr8-R	GTCGCCACACAAAGAGGTCTC
Chr8/Chr84: 18782895	Chr8-F	CTAGCGACAGCTTTCAACTAAC	327	-	54℃	WT: Chr8
	Chr8-R	GTCGCCACACAAAGAGGTCTC
	Chr4-R	CCAGGGTCTAATTAAGTTTGAG	-	245	54℃	MT: Chr84
	Chr8-F	CTAGCGACAGCTTTCAACTAAC
Chr1/Chr15: 35653742	Chr1-F	GGTCGTGGTGAAAAGTCATAGA	329	-	54℃	WT: Chr1
	Chr1-R	TTAAATCAGGGAGTGAAAGGGT
	Chr1-F	GGTCGTGGTGAAAAGTCATAGA	-	477	54℃	MT: Chr15
	Chr5-F	CGGTAACGGATGTCTTGACTTCT
Chr5/Chr511: 8409920	Chr5'-F	GCATGAATTTATCTTCTACACGT	215	-	54℃	WT: Chr5
	Chr5'-R	GGAAGGAAGTAACCAAACATCT
	Chr5'-R	GGAAGGAAGTAACCAAACATCT	-	355	54℃	MT: Chr511
	Chr11-F	AGTACCAATGTACATTGCCCCAG
Chr11/Chr111+5: 7918802	Chr11-F	AGTACCAATGTACATTGCCCCAG	492	-	54℃	WT: Chr11
	Chr11-R	AGCGAAACTATTGCAAGCAGCT
	Chr5'-F	GCATGAATTTATCTTCTACACGT	-	352	54℃	MT: Chr115
	Chr11-R	AGCGAAACTATTGCAAGCAGCT
Chr5/Chr111+5: 4269076	Chr5-F	CGGTAACGGATGTCTTGACTTCT	664	-	54℃	WT: Chr5
	Chr5-R	AGACAAGCATCCCTTGGTGTTA
	Chr5-R	AGACAAGCATCCCTTGGTGTTA	-	516	54℃	MT: Chr111
	Chr1-R	TTAAATCAGGGAGTGAAAGGGT

## Sheet: Supplementary Table S3
Table S3 Specific BAC probes on both sides of translocation breakpoints
BAC ID	Chr ID	Start	End	BAC length (bp)
51M23	Chr01	35346323	35479216	132894
30P14	Chr01	35922184	36054735	132552
30L12	Chr05	203770	310496	106727
20E09	Chr05	4538252	4651622	113371
